# Supplementary material for: Classification and characterization of class III malocclusion in Chinese individuals
Source: Head Face Med. 2016 Nov 7;12:31. doi: 10.1186/s13005-016-0127-8 (PMC5100215; doi:10.1186/s13005-016-0127-8)
Supplement: Additional file 1: — Cephalometric Analysis. This file contains general data (number, age and gender) and the 61 cephalometric parameters of 144 subjects. (XLSX 103 kb) [file 13005_2016_127_MOESM1_ESM.xlsx]

## Sheet: cephalometric analysis
Number of cases	Age(y)	Gender	SNA	SNB	ANB	Ao-Bo(Wits)	Pog-NB(mm)（Pg - NB）	FH-MP(Angle)（FMA）	NA-PoA【Convexity (NA-APg) (º)】	MP-SN	Y axis(N-S-Gn) (º)	UI-NA (Angle)	UI-NA(mm)	UI-SN (º)	LI-NB(Angle)	LI-NB(mm)	LI-MP(IMPA) (º)	UI-LI(Interincisal Angle) (º)	Overjet(mm)	Overbite(mm)	UI-PP(mm)（UADH）	LI-MP(mm)（LADH）	U6-PP(mm)（UPDH）	L6-MP(mm)（LPDH）	N-Me(Anterior Facial Height)(mm)	S-Go/N-Me(Post.Fac.H / Ant.Fac.H)(%)	APDI(NP-FH)（Facial Angle）	APDI(NP-AB)（Facial Plane to AB）	Maxilla Length	Ramus Height(Ar-Go) (mm)	Occl. To S-N (º)	GoGn to S-N(º)	Posterior Facial Height (Co-Go)(mm)	Condylion to Gnathion(Co-Gn)（Mn Unit Length ） (mm）（第一个）	Difference Maxillary-Mandibular	Condylion to point A (Co-A)（Midface Length） (mm)	LI : (APog)(mm)（L1 Protrusion）	LI ^ Apog(º)（L1 Protrusion）	UI ^ PoOr (º)（U1 - FH）	OP ^ PoOr(º)（Occ Plane to FH）	Saddle/Sella Angle(SN-Ar) (º)	N to A through Horizontal Plane	N to B through Horizontal Plane	N to Pog through Horizontal Plane	N to ans through TVL（Upper Face Ht (N-ANS) (mm)）	Gonial Angle(Ar-Go-Me)(º)	Inferior Facial Heigh(mm)	Posterior Craneal Base Length(S-Ar)	Anterior Craneal Base Length(SN)
64c1	16	m	83.5	85.9	-2.4	-4	-1.9	27.2	-3	30.9	62	38.9	10.6	122.3	28.3	9.3	92.7	115.3	-2.3	-0.2	31.8	51.7	30.8	40.1	132.4	70.9	88.7	-3.9	51.6	63.4	5.8	28.1	93.9	80.6	41.3	95.5	11.7	28.8	126.1	2.1	126.7	-8.4	-10.5	-14	52.2	120.6	51.3	35.8	72.8
75c1	17	m	79.2	86.4	-7.3	-8.2	4.6	13.9	-21.7	17.2	59.3	30.6	4.8	109.8	8.7	0.5	86.2	147.9	-5.9	10.4	25.3	42.9	20.1	31.6	110.3	83.2	92.2	-10	51.2	53.6	5.1	14.6	91.8	79.2	38.1	72.9	5.3	23.2	113.1	1.8	118.4	-11.4	-6.5	-2.8	52	103.3	41.2	39.9	59.9
C01	28	f	87.6	88.2	-0.6	-6.1	1	17.3	-2.7	29.4	49.1	29.9	3.4	117.5	23.3	4	87.6	127.4	-1.4	-0.4	23.1	38.1	22	29.7	115.6	67.8	100.8	-0.7	57.8	49.4	11.7	27.1	78.4	84.1	31.9	90.8	4.2	25.4	129.6	-0.4	125.1	10.3	16.5	20.1	52.8	122.9	37.1	33.3	67.7
C02	20	f	83.5	89	-5.5	-11.3	1.2	21.4	-13.9	28.6	51.8	42.8	7.5	126.3	29	5.2	94.3	113.7	-3.9	0.5	19.8	33.4	18.2	26.3	97.3	69.7	96.9	-8.6	44.9	45.7	13.7	26.5	67.8	69.1	30.4	73.3	7.8	37.4	133.4	6.5	123.3	-0.5	6.9	9.2	45.4	124.2	39.5	26.2	60.5
C03	26	m	88.2	94.1	-5.9	-9.8	0.4	15	-13.5	25.3	49.4	35.1	5.1	123.3	21.5	2.6	84.1	129.3	-3.1	1.2	16.9	28	17.1	19.8	80.9	73.2	104.7	-10.5	34.2	39.2	10.5	22.8	59.2	56.7	28.4	57.3	5.4	29.2	133.6	0.2	120.9	9.2	20.4	24.8	35	121.6	39.2	22.6	42.1
C04	25	f	81.7	82.3	-0.6	-6.9	0	19.7	-1.2	36.5	52.3	26.2	5.9	108	20.4	2.3	83.2	133.9	2.7	1.7	30.8	40.8	26.9	31.1	128.6	64.9	99.2	-1	52.1	53.2	16.8	33.5	83.4	83.8	38.5	91.9	2.7	21.1	124.8	-0.1	128.7	5.6	9.9	11.3	58.3	119	43.2	33.1	67.7
C05	22	f	84.9	86.8	-1.8	-8.3	0.4	32.3	-4.5	38.1	60.6	41.2	7.4	126.1	25	5	82.5	115.6	-0.2	-0.7	26	42.1	25	33	126.6	67.4	92.7	-3.4	54.2	59.3	13.9	35.4	85.4	69.6	38.6	86.2	6.3	27.6	131.8	8.1	124.8	-0.8	2	2.7	57	135.3	47.3	33	63.7
C06	21	m	84.2	85.6	-1.4	-11.7	-2.2	33.1	-0.8	45.5	56.4	24.9	2.9	109.1	24.5	5.2	76.5	131.9	-4.4	-2.4	29.9	41	23.5	30.9	128.8	62.5	97	-3.5	52.8	53.6	19.8	42.7	80.5	69	40.6	87.6	7.1	23.9	121.5	7.4	118	11	19.8	20.9	54.4	136.5	49.7	31	64
C07	26	f	86.4	87.4	-0.9	-9.8	-3.2	24.9	1.5	38.7	52.8	29.2	5.2	115.6	29	6.7	84.2	122.7	-3	1.9	27.7	43.2	22.4	33.6	122.7	63.6	99.6	-3.2	56.1	51.8	16.1	35.4	78.1	72.8	32.6	91.8	8.6	26.6	129.4	2.3	126.9	-1	0.1	-3.1	58.1	132	42.3	32.3	65
C08	25	f	82.6	82.9	-0.4	-4.9	-0.5	28.7	-0.3	36.4	64	25.5	3.4	108	25.1	4.8	87	129.8	-2.1	0.7	30.7	43.5	28.1	36	132.1	68	90.4	-0.9	49.8	57.2	13.5	32.4	89.9	76.1	38.6	80.8	5.3	24.9	115.7	5.8	119.9	-6	-8.7	-10.5	47.6	118.1	49.2	34	61.7
C12	26	m	76.3	82.6	-6.3	-9.9	1.2	21.5	-16.7	26.4	58.7	44.3	6.7	120.6	15.8	2.1	89.7	126.2	-4.3	4.1	24	42.7	23.2	31.1	117.1	73.6	88.1	-11.9	57.1	52.5	12.6	23.5	86.1	81.4	31.6	86	7	26.3	125.4	7.8	125.3	-6.6	0.7	2	55.8	109.8	37	36.8	72.8
C14	25	f	86.9	87.2	-0.2	-7.2	-0.9	18.3	0.6	27.1	52.9	28	3.5	114.9	31	6.4	98.4	121.2	-3.4	3	25.2	39.5	21.3	33.6	105.3	73.2	95.4	-0.8	44.3	49.5	14.6	23.8	77.1	67	28.4	81.5	6.9	30.2	123.7	5.8	119	7	11.9	12.5	47.6	114.2	40.6	30.2	64.2
C16	24	m	86	87.2	-1.2	-9	0.1	30.3	-2.5	32	64.6	32.9	7	118.9	29.7	7.1	91.2	118.6	-1.7	-1.7	31	45.1	29.8	37.6	129	70.6	88.9	-1.5	50.4	55.8	12	29.5	91	76.5	43.4	85	7.8	31	120.6	10.4	115.4	1	4	4.6	53.6	117.7	53.1	37.1	64.8
C17	16	f	86	88.9	-2.9	-7.9	-3.2	28.9	-2.5	33.4	59.9	47.9	11.8	133.9	30.5	8.7	88.9	104.4	-0.8	1	27.6	42.1	24.7	29.9	111.7	66.4	91.6	-5.7	47.6	43.3	8.2	30.2	74.1	70.4	34.3	78.1	11.7	30.1	138.3	3.8	114.1	-5.7	-4.8	-8.5	49	120.9	46.9	32.1	61.6
C22	17	m	82.8	83.7	-1	-5.3	2.5	28.2	-4.6	33.9	63.7	31.7	5.7	114.5	28.7	5.1	93.5	120.5	-0.8	-1.8	30	44.4	28.1	36.5	134	70.4	90.6	-0.5	49.4	58.3	12.1	30.9	94.3	80.1	43.4	84.6	4.9	32.4	120.2	6.4	120.2	3.5	7.3	10.9	58.3	116	50.7	37.8	64
C27	21	m	86.3	88.1	-1.8	-12.2	0.4	28.1	-4	36.2	57.6	29.9	7.3	116.2	21.3	6.6	77.4	130.7	-2.5	0.9	35.7	48.3	31.6	38.8	146.1	68.7	96.3	-2.3	53.3	62.1	12.8	33.6	100.4	79.1	49.7	98.1	7.8	23.4	124.2	4.8	111.9	6.5	15.3	17.7	62.7	132.8	53	41.9	73.3
C29	17	f	88.2	88.8	-0.6	-3.2	1.3	27.3	-2.5	31.9	59	28.2	5	116.4	21.2	4.3	81.6	131.1	0	-1.8	27.4	41.2	30.1	30.3	125	67.2	94	-0.2	46.1	53.3	4.8	29.3	84	82.5	38	92.6	4.2	23.2	121	0.2	124.8	-0.1	0.9	2.3	54	125.6	45	36.1	65.4
C31	34	f	87.4	89.8	-2.4	-10.5	0.6	20.8	-6.1	26.8	56.3	35	5.9	122.4	36.9	8.8	99.7	110.5	-5.9	-3.7	21.9	39	24.8	29.7	114.6	71	96.2	-3.6	46.8	53.9	12.9	23.8	81.3	76.8	36	82.4	10.1	40.6	128.4	6.8	119.7	9.4	19.1	22.5	51.2	117.2	42	29.9	61.4
C32	22	f	83.4	84.5	-1	-6.5	-4.8	27.3	3.2	35.5	58.5	28	6.2	111.4	32.8	8.4	94.1	120.3	-3.7	4.1	29	41.4	24.6	29.4	108.6	66	90.1	-4.1	41.9	45.4	13.9	32.9	71.7	63.4	28.8	77.4	10.7	28.5	119.7	5.6	118.3	6.2	12.2	9.2	46.6	124.5	50.6	28.6	63
C33	19	f	77.2	79	-1.8	-7.7	0.2	33.2	-4.2	40.9	61.8	22.3	3.1	99.5	19.7	3	80.5	139.8	-2.5	2.4	27.4	38.4	22.5	27.2	113.7	61	86.9	-2.7	46.1	41.6	20.1	37.9	69.4	66.6	31.2	78.5	4.1	22	107.2	12.3	124.3	-0.1	2.9	3.5	50.9	128.5	46	31.3	64.8
C35	21	m	78.7	81	-2.4	-5	0.5	29	-5.9	34.7	63.1	36.6	8	115.2	22.7	4	87.9	123.1	0.5	-0.9	27.6	41.1	25.4	32.3	126.5	69.7	86.9	-3.7	43.2	50.3	12.2	31.6	88.1	66.7	36.2	82.6	5.5	26.3	120.9	6.5	113.2	0.4	5	6.1	58.3	122.5	51.6	39.8	69.1
C37	24	f	77.5	82.9	-5.4	-9.1	3.8	19	-18.1	30	52.2	31.9	4.3	109.4	13.6	0.7	83.4	139.8	-4	5.7	24.1	39.1	22.4	28.4	112.4	68.5	96	-8	44.1	46.8	13	27.3	77	81.8	34.5	87.1	3.9	26.3	120.4	2.1	128.1	3.3	13.8	19.1	54	115.8	36.4	33.9	68
C38	16	m	81.6	82.2	-0.6	-7.8	-0.1	35.4	-1.2	44.7	62.5	36.1	8.6	117.1	23.2	6.2	75.4	121.3	1.4	0.1	32.4	52	29.2	39.4	145.4	62.2	91.4	-1	45.6	55.9	16.4	40.7	90.4	75.7	47.1	83.4	6.8	23.8	126.9	7.2	113.2	9.5	17.1	19.9	59.8	130.2	58.4	36.2	69.9
C39	18	f	91.9	92.3	-0.3	-3.9	-1.7	31	1.1	31.4	61.5	42.5	9.5	134.4	33.4	7.2	90.8	104.5	1.7	1.1	21.4	48.9	25.6	34.1	123.3	71.7	91.9	-1.4	46	54.6	3.2	28.3	88.4	69.8	37.7	85.1	8	32	134.8	2.7	108.7	3	5.4	4.6	55.1	127.8	45.3	36.4	65.2
C42	16	f	78.9	79.5	-0.7	-12	-1.5	34.2	0.1	47.7	60.4	20.5	2.1	99.4	15.7	2.3	71	144.4	-1.2	-0.3	29.8	40.2	24.5	31.4	125	59.7	92.4	-1.7	45.1	47.9	25.7	44.9	74.6	69.4	38.4	81.3	3.3	15	112.9	12.2	129.3	10.5	18.9	20.3	53	131.7	49.7	30.7	61.5
C46	25	m	83.1	84.5	-1.4	-3.9	-0.9	31.6	-2	37.5	62.8	46.6	13.6	129.6	28.3	8.2	86.4	106.5	3.6	-3.4	29.9	46.5	31.3	35.3	129.6	65.8	89.9	-2.3	49.6	54.1	8.6	35.2	85.3	72.5	43.3	83.4	9.5	28.9	135.4	2.8	117.4	3.9	9.3	10.2	50.5	130.1	56	34.2	65.4
C47	18	f	82.2	84.2	-2	-9.9	-1	25.8	-3.5	33.3	59.8	30.2	5.5	112.4	29.4	7.4	93.3	122.4	-5.1	3.2	27.5	46.9	25.1	32.6	125.4	68.2	91.2	-3.8	48.6	45.4	16.6	29.8	85.5	79.6	35.1	88.8	9.3	30.9	119.9	9.1	122.4	2.2	7.3	7	58	118.8	42.3	42.9	67.7
C51	20	f	85.4	86.3	-0.9	-6.7	-1.5	35.9	-0.1	36.7	65	39.3	8.3	124.7	27.7	5.8	87.2	113.9	1.4	-0.1	24.8	37.2	21.5	27.4	106.2	70.3	86.3	-2.1	43.5	46.1	13	34.5	74.7	54.8	30.5	71.3	6.9	26.8	125.5	12.2	110.4	0.1	1.5	0.2	47.6	133.3	54.6	31.5	57.7
C54	25	m	80.7	86	-5.4	-4.5	2.1	14.1	-15.1	23.8	53.2	47.7	7.3	128.3	13.6	0.1	88.3	124.1	0.6	-0.6	17	37.8	22	28.4	109.4	79.4	96.9	-7.8	41.8	53.3	2.5	20.7	86.8	75.2	34.5	82.2	3	23.3	138	-7.2	122.8	3.1	13.4	17	53.3	110.6	37.8	36.4	62.2
C59	33	m	82.2	87.2	-5	-5.2	-0.6	8.3	-10.8	18	52.4	31.9	4.2	114.1	24	2.3	101.8	129	-4.7	3.9	20.9	38	22.1	30.5	106.9	84.3	96.5	-8.8	45.8	56.2	3.2	15.2	90.1	73.3	30.3	83.4	5.9	29.9	123.7	-6.4	122.3	6.7	18.2	19.5	52.4	104.6	37.5	36.8	63.2
C60	22	m	75.6	77.1	-1.5	-5.4	1.9	28.3	-5.2	36.3	64.1	28.3	5.4	103.9	14.5	1.4	79.7	138.7	1.8	0	29.9	41.1	26.8	34.8	126.9	65.6	86	-1.4	43.4	46.7	18.1	33.1	83.2	73.1	34.9	82.1	1.6	18.2	111.9	10.2	124.6	-0.4	2	4.1	55.5	117.8	49.4	39.2	67.6
C61	26	f	78.6	83.4	-4.9	-5.1	0.8	25	-11.9	34.6	55.1	41.5	7.2	120	23.2	3.3	88.7	120.2	-2	1.1	20.9	35.5	21.6	22.2	103.1	64.5	93.4	-7.6	42.8	37.4	7.5	31.4	66.5	71.3	30	76.6	5.9	30.3	129.6	-2	123.4	0.2	7.6	9.3	48.6	119	39.7	31.7	61.3
C63	21	f	79.2	82.5	-3.4	-10.4	-10.4	26.4	-9.6	33.7	59.2	28.2	4.6	107.3	13.2	-0.1	79.3	142	-0.3	-0.9	28.9	36	22.6	30.3	122.7	66.9	90.6	-4.4	47.8	49.1	17	30.4	82.1	80.4	35.5	87.4	1.2	19.4	114.6	9.8	124.3	0.3	6.6	8.9	56.6	117.8	41.9	35.8	69
C64	19	m	87.6	88.2	-0.6	-13.3	-3.3	41	1.7	48	60.6	30.6	9.7	118.2	34.4	10.6	79.5	115.6	-1.9	0.6	33.9	45.8	24.4	30.9	134	56.5	93.8	-2.3	47.1	45.8	16.9	45.6	75.7	79.2	45.9	84.9	12.4	32.1	125.3	9.8	108.8	-9.3	-14.8	-20.2	57.3	142.5	52.8	31.7	65.5
C66	24	f	81.2	84.2	-3	-8	1.9	14.1	-9.1	24.4	53.4	31.5	6.2	112.8	24.4	4.2	99.4	127	-2.3	0.8	24.7	41	24.7	33.2	119.8	77.8	95.5	-4	51	65.4	13.1	21.4	93.2	79.6	34.8	93.7	5.5	30.5	123.1	2.8	135.6	-1.6	2.7	4.9	56.1	114.2	39.1	35.2	69.9
C69	18	f	76	78	-2	-5.2	2.3	35.1	-6.9	43.3	63	40	8.3	116	18	3.2	80	123.9	2.3	-0.8	28.9	37.9	27.4	27	120.6	62.6	87.3	-1.9	42	45.8	16.4	40.6	75.5	67.1	37.1	79.8	3.7	22.9	124.3	8.1	121.1	-12	-16.3	-15.8	51.8	128.3	52.9	32.4	64.5
C70	30	f	83.1	87	-3.9	-8.7	0.4	28.2	-8.5	32.7	59.1	32	7.4	115.1	28	6.4	91.9	123.9	-4.5	3.8	26.9	45.4	25.8	30	118.5	69.4	91.7	-5.6	43.2	51.4	10.1	29.1	82.2	75.9	39.1	79.7	8.9	32.6	119.6	5.6	111.9	1.4	8.8	10.5	51.9	112.6	45.1	31.6	66.3
21	27	f	82.4	83.4	-1	-1.4	1.4	16.3	-4	26.5	52.8	31.1	7	113.5	23.6	2.7	96.6	126.3	3.1	0.9	22.8	33.5	22.7	26.4	98.7	74.4	94.5	-0.5	43.6	48.1	7.5	23.9	73.5	62.4	25.9	77.8	2.6	26.6	123.7	-2.7	127.4	-0.3	0.8	2.3	43.8	119.9	42	30.8	60.9
22	30	m	81.9	88.7	-6.8	-6.7	2	13.1	-17.6	18.9	54.4	53.4	10.7	135.3	9.3	-0.5	83.4	124.1	2.4	-0.3	20.7	37	24.8	29.9	112	81.5	95.6	-9.7	49.8	61.5	1	16.8	91.3	74	37.2	85.9	3.2	20.1	141.1	-4.8	125.5	-0.9	9.8	12.9	53.3	113.6	40.9	35.9	66.1
23(C15)	16	f	77.5	77.9	-0.5	-5.2	0.6	29.5	-1.7	38.9	62.5	19.7	3.4	97.1	21	4.2	85	139.9	-1.6	2.1	30.4	38.1	26.3	29	112.7	65.4	87.7	-0.3	44.1	48.4	18.7	36.3	73.7	61.8	31.6	77.8	4.2	22.2	106.6	9.2	133.1	-3.6	-5.6	-5.6	47.4	129	53.5	31.1	60.3
5	34	f	76.5	78.3	-1.8	-7.3	-0.7	28.2	-3.1	39.2	61.3	24.6	3.3	101	19.4	3.6	84	137.8	-2.8	2.3	26.5	38.8	22.8	28.9	111.4	63.9	88.8	-3.1	39.4	38.6	20.3	35.7	71.2	68.6	30.2	76.1	5	20.7	112	9.4	126.6	1.4	5.3	5.3	50.3	118.5	46.1	34.4	60
7	17	m	86.6	89.1	-2.5	-16.8	-1.7	27.6	-3.8	35	58.1	22.2	3.8	108.8	26.3	6.9	84.1	134	-7.2	2	32.7	46.7	24.9	36.7	134.5	67	95.9	-4.8	51	54.8	20.2	32	90.2	82.7	44.1	90.3	9.5	27.6	116.3	12.7	114.6	-2.2	1.3	-0.2	59.5	126.2	46.4	37.4	67.1
9(C21）	27	f	82.5	85.1	-2.7	-12.3	2.2	32.2	-7.7	39.4	62.6	24.6	4.7	107.1	10.3	0.2	65.5	147.8	1	-0.6	28.2	32.9	22.7	26.7	113.6	62.1	93.5	-2.5	38.1	44.5	19	37	70.6	72.1	40.8	75.8	0.8	15.3	114.3	11.8	131.6	1.7	7.4	10.6	48	129.8	52.5	31.2	51.1
11	18	m	85.5	89.3	-3.8	-8.5	2.6	23.8	-10.5	29.2	58.7	27.2	8.3	112.7	8.3	0.9	71.9	148.4	1.7	1.2	24.7	43.7	25.2	33.1	130.3	71.7	95.9	-4.3	49.6	59.8	6.2	26	93.4	86.4	48.2	87.2	2.8	15	118	0.8	118.5	8.7	21.7	27	59.5	116.1	43.2	35.5	64.2
14	27	f	77.3	84.1	-6.8	-7.8	2	22.2	-16.8	32.2	55.7	36.4	6.7	113.7	20.1	2.5	87.3	130.4	-4.3	5.7	23.1	40.9	21.9	30.3	104.9	70.5	95.3	-9.2	41.4	49.6	8.8	28.4	74	66.9	36.9	72.7	6.1	30	123.7	-1.2	128.8	-1	8.4	11.6	46.6	116.7	42.3	27.7	57.4
15	26	f	80.7	84.5	-3.8	-9.2	0.4	30.1	-8	42.7	56.4	37.1	10.9	117.8	15.6	3.7	70	131.2	1.6	-0.2	30	42.6	27.2	30.3	127.6	60.2	97.4	-5.1	49.3	47.9	12.2	39.7	76.8	77.7	45.9	80.1	6	19.7	130.4	-0.4	122.1	9.9	24.1	28.8	52.6	129.8	50.5	31.7	63.6
16	29	m	81.2	83.4	-2.2	-8.9	0.4	28.4	-5	35.2	62.5	24.4	5.1	105.6	31.7	8.3	96.3	126.1	-6.5	0.6	31.2	44.3	26.1	34.9	125.8	69.4	90.4	-3	47.6	55.7	15.8	32.3	87.3	75.4	39.7	85.1	9.5	34.5	112.5	8.9	128.8	3.7	10	11.9	54	120.3	48.6	36.1	62.8
17	30	m	81.9	83.7	-1.8	-9.2	-1	25.2	-2.8	34.5	59.9	26	4.7	107.9	28.6	7	89.9	127.3	-4.9	-0.5	27	44.1	22.7	34.3	123.5	67.9	92.6	-3.3	47.8	52.7	16.9	31.6	83.9	71.6	37.4	84.9	8.6	29.6	117.2	7.6	124.7	-6.7	-7.7	-9.9	54.8	123.1	48.7	34.8	63.1
18	20	m	79.1	83.1	-4.1	-11.4	2.8	27.5	-11.3	35.1	60.5	27.9	6.9	106.9	10.4	2	71.9	145.8	-1.4	0.5	32.5	40.7	28.8	33.8	128.4	66.4	92.1	-4.4	47.5	49.4	15.5	32.6	85.3	78.5	42.6	88.1	3.6	17.6	114.6	7.9	125.9	-2.6	3.3	6.5	55.1	125.8	48.6	40.7	66.1
t42b1	21	m	78.6	83.5	-4.9	-10.4	2.7	33.3	-12.2	39.4	62	39.3	11.3	117.9	17.5	4.2	75.3	128.1	-1	1.9	35.3	51.3	29.3	35.8	144.8	64.5	90.8	-5.9	47.4	58.9	11.8	36.6	93.3	83.2	51.6	94	7.2	24.8	124	5.7	123.2	-4.5	2.4	5.4	58.5	132	53.3	39.8	74.2
A1	25	m	78.1	80	-1.9	-3.8	2.3	30.5	-6.8	37.3	60.3	40.4	8.5	118.5	13.1	2.3	77.3	128.4	3.3	1.2	28.2	40	24.6	30.2	125.8	62.4	87.9	-2.2	51.7	46.4	12.4	35.3	78.5	79.1	33.8	89.1	2.9	18	125.2	5.6	125.1	-10.2	-12.6	-12.2	57.5	130.1	43.4	36.9	74.1
C72	19	f	85.8	91.5	-5.7	-17.9	1.1	27.6	-12.8	33.1	55.1	38.2	9.1	123.9	14	3.1	70.8	133.5	-4	4.4	34.9	51.6	30.1	34.2	149	65.1	97.4	-7.8	61.7	61.7	10.8	30.5	97	99.6	53.4	105.8	7.7	21.1	129.5	5.2	117.8	0.5	13	15.9	63.7	131	44.8	40.5	81.4
C73	20	f	80.6	87.2	-6.6	-13.5	-0.5	29.2	-13.2	34.7	57.6	43.9	9.9	124.4	12.4	1.2	71.4	130.4	-1.4	1.6	29.3	44.5	26.4	31.3	131.9	64.1	92.5	-9.4	55.5	52.6	10.4	32.2	84.5	84.8	46.2	91.3	6.1	19	130	4.9	116.2	-6.7	1.4	1.1	58.4	128	42.3	35	76.3
C74	26	f	83	84.5	-1.5	-7.2	-0.7	30.8	-2.3	38.9	59	37	10.5	120	31	8.8	89.8	113.5	-0.4	-0.6	28.9	45.2	26	35.8	127.9	63.2	92.3	-2.4	47.9	54.8	12.9	36.2	80.9	78.6	41.9	84.9	10.1	31.8	128.2	4.7	118.8	7.3	15.1	16.8	54.7	126.7	51.5	28	68.6
C75	24	f	80.9	83.4	-2.5	-11.7	0	24.9	-5.4	34.7	57.4	28.7	6.2	109.6	17	2.8	80.2	136.8	-0.4	-0.9	28.1	38.6	25.1	32.5	126.4	65.9	93.1	-3.7	45.4	50.9	18.2	32.4	83.3	82.2	39	86.5	4.5	19.9	119.4	8.5	118.8	4.6	12.4	13.5	58.8	115.3	43.9	33.7	69.2
C76	23	m	79.7	83.5	-3.9	-14.1	1.1	35.1	-8.7	43.8	61.2	29.3	9.7	109	17	4.6	71.2	137.5	-1.6	2.7	37.7	48.2	31.8	36.3	147	64.5	92.7	-4.5	50	61.3	16.3	41	94.9	75	53.3	91.4	7.1	21.8	117.7	7.6	119.1	4.1	15.7	18.7	61.4	138.7	56.6	38.8	71.5
32b1	19	f	83.3	83.6	-0.3	-6.2	1.5	30.3	-2.2	36.5	63.8	26.6	3.5	109.9	12.6	1.1	73.1	141.2	2	-0.4	31	40.4	29.3	29.2	131	66.2	90.5	0.2	53.4	49.8	14.9	33.8	86.7	78.1	39.2	84.4	0.8	14.4	116.1	8.7	118.8	6.8	11.2	14.2	56.8	119.6	49.1	38.8	62.5
43a1	35	f	78.9	80.2	-1.4	-3.9	3.5	29.1	-6.9	42.4	57.3	35.3	7	114.1	17.4	2.8	78.4	128.7	2.4	0.3	27.6	37.7	25.8	27.8	115.3	61.8	95.3	-0.5	40.5	46.2	13.9	39.5	71.3	71.8	36.9	76.3	2.4	23	127.4	0.6	131.9	3.2	7.3	12	49	124.7	47.6	28.9	58.7
C80	34	f	83.3	84.2	-0.9	-0.5	0.5	28.6	-2.3	33.3	61.8	25.5	6.9	108.8	40.4	10.2	106.2	115	-4.7	0.5	30.6	43.6	30.3	33.3	122.2	69.1	89.2	-1	46.7	53.2	5.3	30.4	84.5	77.8	35.8	82.4	10.5	41.9	113.5	0.6	122.1	2.2	5.3	6.5	52.3	117.5	48.5	33.7	66.2
C84	24	f	82	86.7	-4.7	-10.4	-1	32.1	-8.5	38.3	57.8	38.3	9.9	120.3	25.2	6.1	79.9	121.2	-2.4	2.8	26	40.1	22.9	27.3	111.2	62.7	92.4	-6.8	41.3	45.6	11.8	35.9	69.7	67.5	36.8	79.3	9.2	29	126.5	5.6	121.1	-11.6	-12.6	-15.1	47.6	137.7	48.8	29.2	63.7
C86	18	f	78	78.8	-0.8	-3.7	1.7	26.9	-3.8	35.3	62.4	27	5.3	105	15.4	1.5	80.7	138.4	2.7	2.6	28.7	34.4	23.1	26	111.8	67.1	88.1	-0.3	41.4	46.5	15.9	33.2	75.1	64.7	32.6	77.1	1.3	18.4	113.4	7.6	125.7	-5.2	-7.1	-6.2	50.9	121.1	47.6	31.6	59.7
C89	25	m	78	80.3	-2.2	-2.2	3.5	28	-8.3	32.9	62.8	36.7	9.9	114.7	14.9	1.6	83.6	130.7	4.6	3.9	31	45.3	29.3	34.3	134.1	68.6	86.8	-1.8	49	53.6	9.3	30.6	92	83	39.6	91	2	20.9	119.7	4.3	122.6	-1.1	2.4	6.2	60.3	120.2	46.6	41.7	74.8
C95	28	m	80.8	84.6	-3.8	-7.5	-0.5	22.5	-7.7	29.5	58.9	32.3	8	113.1	25.9	7.3	93.8	125.6	-5.3	4.7	30.7	50.3	27.4	39.5	132.1	73.9	91.4	-5.8	49	61.5	9.5	26.3	97.7	73.6	40.4	91.7	10.3	29.8	120.2	2.4	117.9	0.3	7.7	8.1	58.5	118	48.3	39.6	73.2
C96	22	m	79.8	83	-3.2	-7.4	-2.2	19.3	-4.9	28.4	58	40.4	11.5	120.2	32.6	9.7	102.3	110.2	-3.4	1.6	29.7	51.1	28.8	40.9	138.4	74.1	91.2	-6.4	53.2	68.5	11.6	26	102.6	80.7	39.3	98.1	13.1	34.3	129.4	2.5	125.6	1.9	9.5	8.6	62.6	114.9	47	38.7	78
C98	17	f	78.4	84	-5.6	-10.6	-1.2	34.3	-10.3	43.7	58.5	31.9	8	110.3	15.8	3.5	69.8	137.9	-3.2	2.7	26.7	38.4	23.3	25.7	114.8	59.4	92.8	-8.8	42	43.4	13.3	41.9	68.2	67.9	39.8	76.9	7.6	20.5	119.7	3.9	121.3	-7.4	-3	-4.6	51.3	137.8	49.1	28.8	61.7
C100	22	f	87.5	91.4	-3.9	-13.5	1.9	33	-9.5	36.3	58.5	23	4.7	110.6	12.8	2.2	67.1	148.1	-2.5	-1.6	25.6	35.2	20.5	27.2	114	65.8	95.7	-3.7	43.5	48.4	11.5	34.3	74.9	69.5	43.4	75	3.7	18.4	113.9	8.2	112.1	7.6	20.4	24.8	47.6	135.4	50.7	29.9	58.8
C103	23	f	76	79.8	-3.7	0.9	-0.2	19.6	-7.9	32.2	56.1	36.8	5.2	112.8	16.4	0.9	88.1	130.6	0	-0.5	19.4	33.2	23.7	22.5	99.1	70.4	92.2	-5.7	41	44.3	3.2	29.5	69.8	64.3	27.5	76.3	3	20.5	125.4	-9.4	136.9	-5.4	-3.5	-4.1	46.5	119	40.7	30.8	57
C104	25	f	81.2	84.6	-3.4	-7.3	-0.7	32	-6.1	33.4	64.3	36.2	10.2	117.5	24.2	3.9	87.3	122.9	1.8	-0.2	29.6	41.1	25.8	33.5	118	70.8	85.6	-4.7	42	49.2	10.6	30.3	83.5	63.4	36.4	76	6.1	27	118.9	9.2	109.5	-4.2	-1.5	-2.4	49.1	123.6	54.7	36.1	66.5
C107	30	f	81.6	85.9	-4.3	-2.3	1.9	19.3	-12	22.8	57.6	43.6	7.3	125.2	20.3	2.9	95.3	120.4	-1.2	2	20.9	42.7	23.5	33	113	77.8	90.4	-6.5	47.3	55.4	0.6	20.3	88	83.6	32.7	87.3	5.4	28	128.6	18.5	124.1	-8.2	-6.1	-5	51.6	107.9	36.7	35.6	69.5
C108	18	f	81.9	84.4	-2.5	-6.6	1.1	22.2	-6.5	29.9	58.9	37.2	6.8	119.1	19.2	3.3	86.4	126.1	0.4	-1.5	26.4	35.4	25	28	110.4	70.3	92.7	-2.9	42.3	46.7	11.9	27.5	77.7	77	33.6	81.9	4.2	23.2	126.8	4.2	132.2	2.2	7.8	9.7	47.9	117.1	43.4	35.3	58.9
C109	16	f	84.1	85	-0.9	-4.8	1.2	19.6	-3.5	26.7	56.1	30.3	5.6	114.5	22.9	2.8	94.6	127.6	1.7	-0.3	25.6	35.5	23.9	29.3	115.7	74.9	92.7	-0.8	49.9	52.3	11.3	23.9	86.7	75.4	30.5	87.9	2.8	25.5	121.5	4.3	118.7	5.8	10.6	13	54.6	113.7	39.8	37	68.1
C111	22	f	81.8	82.2	-0.4	-6.5	0.5	30.5	-1.4	43.6	54.8	34.9	6.4	116.7	19.6	4.5	74.9	125.9	1.5	-3.3	27	39.6	25.2	32	119.5	58	95.5	-0.3	48	47.1	15.9	41.4	69.4	72.2	38.7	83.2	4.6	20.6	129.8	2.8	126.4	4.1	7.9	9.6	48.8	135.9	50.4	26.8	66.3
c115	25	m	83.8	85.7	-1.9	-9.4	1.9	29.4	-5.7	34.2	62.5	30.9	6.7	114.6	24.1	5.5	87.7	127	-1.7	0	31.8	45.4	24.4	37.6	132.1	70.2	91.4	-1.9	47.9	56.7	14.1	31.8	92.8	79.7	45.1	84.8	6	27.8	119.4	9.3	121.7	-1.8	0.5	2.5	55.5	121.6	51.5	39.8	65.1
A49	18	f	79.7	80.4	-0.7	-0.6	5.9	24.6	-8	31	60.1	37.4	7.7	117.1	9.3	0.1	79.8	133.9	6.4	3.1	32.3	41.2	28.2	33.3	125.6	69.8	89.7	1.8	48.1	53.1	9.5	28.7	87.8	82.5	36.9	88.6	-1.5	16.6	123.6	3	126.1	-4.3	-5.5	-0.5	52.5	117.8	46.7	38.6	69.8
1	23	f	77.8	79.4	-1.6	-9.1	1.1	23.7	-5	34	58.6	35.4	3.7	113.1	19	2.7	87.9	127.3	-1.1	0	20.3	36.4	18.2	29.8	109.2	67.1	90.3	-2	43.6	46.8	21.1	31.1	74.2	74.3	31.9	82.7	3.4	23.5	120.6	11.8	129.2	-9.1	-13	-13	54.7	116.5	41.9	30.4	65.8
3	22	m	82.7	85.3	-2.7	-13	0.5	20.8	-5.7	33.9	54.5	27.5	1.6	110.2	22	4.9	83.6	133.2	-7	-1.9	27.2	41.3	24.1	31.6	122.9	68.2	98.6	-3.3	46.5	58.9	18.6	31.5	83.8	71.5	42.8	81.4	6.4	25	123.2	5.5	127.1	7.2	17.1	20.5	51.6	127.1	47.9	29.7	61.7
5	20	m	85.5	87.7	-2.2	-10.7	3.1	25.6	-6.7	29.2	62.5	30.1	11.8	115.6	26.4	7.7	88.4	125.7	0.7	0	31.7	48.8	31.4	38.6	138.3	72	92.6	-1.4	45.2	65.7	11.8	26.9	99.7	81.7	52.8	85.4	8	30.9	119.2	8.2	115.6	-3.5	-2	0.8	57.1	119.8	56.8	36.2	65.3
7	20	m	82	81.5	0.6	-8	-0.5	32.5	1.9	37.6	66.8	35.1	9.3	117.1	36	9	93.5	108.4	1.1	-1.8	26.4	37.8	20.6	29.8	111.7	66.8	86.2	0.5	41.2	44.8	20.9	34	74.6	60	31.4	67.6	8.9	34.7	122.2	15.8	116.8	-1.9	-4.2	-5.1	49.6	124.1	55.3	31.3	54.4
8	25	m	87.1	91.5	-4.4	-14.1	-1.5	20	-7.8	28.7	55	33.8	8.3	120.9	16.9	2.2	78.2	133.7	-0.3	-0.6	25.5	41.4	23.8	32.3	126.1	70.3	99.5	-7.7	45	57.1	12.4	26.2	88.6	88.8	42.5	88.3	5.7	20.2	129.7	3.7	127.6	7.3	19.5	21.2	56.9	118	44.5	35.9	62.2
9	16	f	73.4	75.3	-1.9	-9.1	0.9	33.9	-4.8	42.1	66.3	36.2	10	109.5	19.3	4.2	81.7	126.4	3	1.1	32.1	39.3	24.8	30.6	122.3	60.3	83.9	-2.2	43.9	46.2	24.3	40.3	73.8	71	38.2	78	5.1	22.2	117.8	16.1	129.8	-12.9	-18.8	-20.6	50.6	128.5	56.4	31	63.8
10	23	m	83	85	-2	-5.8	1.6	27	-6.7	30.7	60.8	32.4	5.6	115.4	19.6	5	84.9	130	-2.2	2.2	18.8	42.4	21.8	29.5	116	68.7	89.5	-2.7	49.7	51.5	10.9	28	79.7	74.6	32.4	86.8	6.1	24.3	119.1	7.2	127.5	-3.7	-2.4	-1	58.1	124.9	38.6	33.5	65.5
11	25	m	81.3	82.5	-1.2	-7.2	1.4	28.2	-4.2	35.2	60.8	34.9	4	116.2	16.4	3	80.7	129.9	-0.6	-1.6	25.5	39.4	22.7	33	123.9	65.7	90.2	-1.3	50.3	49.5	16	33.1	81.7	79.7	38.2	82.6	3.4	19.4	123.2	9.1	116.1	1.4	4.4	6.3	56.3	119.2	44.3	32.8	66.3
12	22	f	79.7	79.8	-0.1	-3.6	-0.5	25	0.5	33	61.4	29.4	5.6	109	23.1	3	93.4	127.6	2.5	1.9	28	34.3	23.6	27.1	107.3	70.2	87.4	-0.3	37.6	45.1	15.8	30.9	75.3	64	27	75.5	3.2	22.6	117	7.9	123.5	6.8	11.4	12	47.5	116.9	48.3	32.6	60.3
13	20	m	84	90.5	-6.5	-10.3	0.5	24.9	-14.7	28.8	59.2	35.2	6	119.2	15.8	2	77.2	135.5	-5.2	-0.3	27.9	42	25.3	32.9	123.6	72.8	94.8	-10.9	46.5	57.3	4.6	25.4	89.9	72.2	43.5	79.3	6.4	24	123.1	0.6	113.4	-8.2	-1.7	-1.4	53.1	122.1	48.5	35.5	62.9
17	17	f	81.9	83	-1.1	-6.8	-3.1	23.1	1.5	36.8	54.2	27.2	2.9	109.1	24.3	4.4	87	129.6	-3.1	4	26.7	40.1	23.6	28.2	109	65.1	94.9	-3.9	45.5	46.6	17.7	34.2	70.9	66.6	27.1	82.2	6.1	21.7	122.8	4.1	128.9	8.3	14.3	13.3	47.6	122.7	42.9	28.5	62
19	19	f	78.6	79	-0.4	-9.3	0.2	34.7	-1	43.6	65.1	28.6	6.4	107.3	23.4	6.6	81.1	128.4	-0.7	-0.7	28.8	42.7	24.6	28.7	127.5	58.1	88	-0.5	46.9	45.8	23.2	41	74	81.2	39.4	81.4	6.8	24	116.2	14.3	130.3	3.1	5.7	6.8	55.1	123.5	52.2	30.6	61.6
22	16	f	84.5	84.9	-0.4	-6.1	-1.1	26.8	0.6	35.3	58.7	33.1	3.8	117.7	27.3	4.1	89.4	119.9	-0.8	-0.8	20.7	34.4	19.8	24.1	104.8	66.9	92.7	-1.3	45.9	43.1	15.4	32.4	70.2	64.3	28	74.6	4.8	26.3	126.1	6.9	120.2	2	3.6	2.9	50.6	122.7	41	29.2	55.9
24	18	m	80.2	84.2	-4	-11	2.1	23.5	-10.6	35.7	54.3	34.6	4.5	114.8	12.6	1	74.5	136.8	-2	-1.2	26	40.4	23.1	31.4	123.6	66.3	97.4	-5.5	53.6	53.3	15.9	33.7	81.9	70.1	41	83.1	3.2	19.2	127	3.7	121.4	-0.1	6.8	10.1	53.5	129	46.3	34.1	65.8
28	24	f	79.2	80.2	-1	-2.9	0.4	31.5	-2.7	38.2	62.8	29.2	4.5	108.4	24.4	4.3	88.7	127.4	-1.3	0.1	27.4	40.8	25.8	29.1	121.2	64.1	87.2	-1.7	50.1	43.1	12.7	35.8	77.6	75.3	31.6	86.4	4.9	26.1	115.2	6	126	-2	-1.4	1.3	53.4	129.7	45.2	38.9	66.3
29	26	m	81.9	83.6	-1.7	-5.7	-0.7	22.7	-2.8	29.6	59.9	30.6	5.8	112.5	22.2	3.8	91.6	128.9	-0.4	-0.6	28	41.5	25.5	34.4	120	74.5	90.1	-3.1	50.1	57.7	12.5	26.7	89.3	65.7	35.1	81.3	5.2	23.3	119.4	5.6	115.8	-6.2	-7.1	-9	51.3	119	50.4	33.9	66.4
30	30	m	84.1	86.7	-2.7	-11.6	-0.3	26	-5.5	30.9	59.2	18.7	-0.6	102.7	16.9	2.5	80.2	147.1	-7.1	7.1	26.9	45.2	20.4	34.5	116.1	68.6	91.5	-5.2	53.3	46.1	20.2	28.3	79.7	73.8	35.5	83.9	4.6	19.8	107.6	15.3	116.8	5.4	12.5	14.8	51.1	122.5	41.1	36.2	65.2
36	22	f	88.7	89.1	-0.4	-5	-2.6	30.4	1.9	32	65.4	29	6.1	117.7	21.6	3	84	129.7	2.6	0	29.7	44.7	27.6	35.1	124.1	71.6	89.3	2.7	50.1	56.4	8.1	28.5	88.9	78.8	39.7	78.9	4.2	19.3	119.2	6.6	113.7	-0.3	0.1	-2.5	50.3	114.3	49.5	33	59.6
40	20	m	81.7	84.3	-2.6	-7.3	-3.4	36.1	-1.9	41.3	64.1	32.7	7	114.4	28.5	7.3	84.5	121.4	-4	2.7	30.3	45.5	26.6	30.8	121.4	64.9	87.7	2.2	49.7	51.9	13	38.5	78.8	64	35.2	80.2	10.3	27.8	119.5	7.9	121.2	-4.4	-2.5	-6.4	51	135.7	52.5	31.5	63.4
42	21	m	89.4	89.9	-0.5	-5	3.5	19.9	-44.5	24.6	56.2	30.6	6	120	23.4	5.5	90.1	126.5	-0.2	-0.7	33	43.5	29.3	33.2	133.8	74.2	96.2	0.8	57.5	63.3	6.1	22.6	99.3	90.1	44.3	100.5	4.4	27.5	124.7	1.4	116	0.8	2.2	6	56.7	118	45.7	38.8	72.6
44	20	m	84.2	85.2	-1	-7.2	-1.1	35.7	-1.2	39.2	65.4	31.4	4.6	115.6	21.5	3.9	79.3	128.1	-0.9	-0.2	31.9	48.2	28.4	37.9	140.9	69	88.2	-2.3	54.4	62.7	13.6	36	97.2	70.4	41.1	91.3	5.1	21.7	119	10.1	119.1	5.4	10.3	11.2	60.1	133	53.7	40	69.5
46	23	f	82.4	81.6	0.8	-3.2	0.2	30.5	1.7	36.5	63.4	38	6.5	120.4	27	5.1	89.6	114.2	2.5	0.9	25.8	39	22.5	29.4	117.8	64.4	87.7	1.7	49.6	43.1	15.7	34.3	75.8	72.2	30.7	83.4	4.5	26.2	126.4	9.7	119.5	6.2	8.1	9.6	53.8	123.2	45	34.7	62.4
53	17	f	80.6	87.8	-7.1	-9.2	0	23	-16.5	28.4	57	45.9	8.1	126.5	17.6	1.8	84.5	123.6	-2.5	2.4	21	37.8	18.9	27.7	104.8	72.1	93.1	-12.2	41.4	47.8	6.5	25.1	75.6	69.9	32.1	77.8	6.4	27	131.9	1.2	125.5	-6.7	0.2	0.2	49	119.9	41.2	32.4	60.8
54	21	f	78.1	81.4	-3.3	-6.1	0.1	25.8	-7.1	33.8	59.6	28.9	5.4	107.1	17.9	3.1	84	136.4	-2.1	3.5	24.3	40.8	23.6	30.9	111.2	66.6	89.5	-4.7	42.6	43.4	13.1	31.4	74.1	71.3	30.6	80	5.1	21.7	115.1	5	128.9	-1.4	3	3.5	50.2	122.6	42.7	35.2	63.4
56	20	f	77.4	78.9	-1.5	-4.2	2.3	28.4	-5.5	41.5	58.8	32.1	8.6	109.5	24.7	4.8	86.9	124.7	1.8	0.5	30.9	39	26	30	117	63.9	93.2	-0.9	42	49.5	15.1	38.1	74.8	67.5	37.2	72.7	4.7	28.7	122.6	1.9	127.7	5.1	11.2	14.9	48	122	53.4	28	59.5
57	25	m	87.7	88.5	-0.8	-5	-0.2	21	-1.3	24.8	59.7	33	7.8	120.7	28.5	7	95.4	119.3	-0.3	-0.7	28.4	42.4	25	34.1	120.6	77	92.2	-1.2	46.2	59	7.3	22.6	92.9	70.8	35.6	87.1	7.6	29.1	124.5	3.5	118.7	-0.4	0.7	0.5	51.4	120.2	50.1	38.4	64.8
60	21	f	79.7	80.5	-0.8	-9.4	0.7	33.5	-2.5	44	60	30.2	7.4	109.9	16.7	3	74.4	133.9	3.1	1.4	27.2	41.1	23.7	31.9	128	60.1	91.3	-0.9	49.8	52.2	21	40.8	76.9	74.5	38.2	83.4	3.3	18.5	120.4	10.6	124.8	7.1	13.2	15.4	59.4	127.4	46.7	27.4	67.8
63	18	m	79.8	79.1	0.7	-8.7	-3.7	44	4.8	52.8	67.1	29.5	8	109.3	35.4	10	83.8	114.4	-0.7	-2.8	34.5	46.7	27.4	37	136	56.6	86.2	-0.5	44.9	46.5	23.4	50.4	77	71	39.1	85.5	11	31.3	118	14.7	125.4	4.2	5.6	2.9	55.8	144.3	58.5	35.3	65.8
65	18	f	79.3	84.3	-5	-7.9	3.2	25.3	-13.8	34.9	55.3	29.9	7.6	109.2	15.9	2.5	80.6	139.2	-2	0.1	27.7	39.2	27.4	28.5	120.7	66.6	95.5	-5.4	46.7	52.8	9.3	32.5	80.4	81	42.6	80.7	4.4	24.7	118.8	-0.2	124.1	5.6	18.4	23.8	52.4	120.1	44.5	30.4	67.1
66	18	f	77.1	77.3	-0.3	-6.7	-0.6	35.1	0.1	44.8	61.9	34.2	8.5	111.3	27.3	5.6	85.1	118.7	2.5	0.3	24.3	38.8	20.5	28.7	112.7	58.2	86.7	-0.7	38.7	40.5	22.3	42.1	65.6	62.1	30	74.3	6	26.9	121	12.6	122.8	-5.6	-8.9	-10.7	51.2	133.6	50.6	28	63.8
68	30	f	79.8	80.5	-0.8	-3.8	1.7	40	-3.4	46.1	64.1	33	6.6	112.7	15.9	3.8	70.9	131.9	1.7	0.2	28.5	41.6	25.3	31.9	124.3	62.4	87.4	-0.5	44.5	47.2	13.9	43.3	77.5	63.5	39.4	77.6	3.8	18.5	118.8	7.8	112.2	-0.9	0	1.6	52.8	136.8	55.6	32.5	65.6
74	16	f	74.9	75.5	-0.6	-8.4	-4	40.6	2.6	53.7	64.1	32.5	5.2	107.4	30.4	5.5	83.3	117.7	-1	-7.3	26.7	39.6	23	33.1	124.1	54.6	86.7	-2.9	45	43.6	25.5	51.3	67.7	66.4	35.5	74.3	7.6	27.2	120.4	12.5	125.4	4.9	9.3	7	51.3	135.9	55.5	26.6	63.8
75	18	m	76.4	75.5	1	-4.4	0.6	32.4	1.6	45.1	64.7	26.1	4.9	102.5	23.3	5	85	129.6	1.5	0	32.2	41.7	27.2	33.3	133.2	62.6	88.4	2	48.8	46.9	22.8	42.3	83.4	72.7	35	80.6	4	22.6	115.2	10.1	125.7	9.3	12.6	15.1	58.4	123.4	51.7	38.7	63
77	18	f	80.3	77.5	2.7	-3.7	-0.9	33.8	6.8	42.6	64.3	29.9	5.5	110.2	27.9	6.4	89.2	119.4	3	-0.7	29.6	41.7	24.1	30.3	120.1	59.7	86.8	4	50.7	40.6	22.6	40.3	71.7	72.6	29	83.4	4.8	23.9	118.9	13.9	126.6	1.3	-2.5	-3.9	49.9	125.3	50.6	33.7	64.1
78	24	f	85.1	83.7	1.4	-7.9	0.7	30.2	2.3	35.7	62.4	27.7	4.2	112.8	23.9	4.2	85.6	127	1.8	0.2	26.8	34.1	19.9	28.3	108.4	64.9	89.5	2.9	63.1	39.4	22.9	33	70.3	68.9	27.7	78.2	3.1	23	118.3	17.4	122.9	-1.4	-4.5	-4.5	48.2	125.8	47.2	33.9	56.5
85	26	f	85.8	85.9	-0.2	-8.5	-2	30.7	2	40.1	57.2	20.7	1.6	106.5	21.2	3	77.2	138.3	-1.6	0.8	25.4	36.9	23.5	28	115.2	63.6	94.3	-1.3	47	47.1	17.9	37.7	73.3	66.6	32.9	80.5	3.8	19	115.9	8.4	114	9.4	15.1	15.3	52.3	129.2	45.7	28.4	61.4
86	20	m	80.6	80.2	0.3	-2.3	0.2	32.8	0.5	40.1	64.1	29.6	5.8	110.2	20.3	4.2	82.9	129.7	2	0.1	29.2	41	25.5	31.6	117.7	65.7	87.6	0.6	47.2	50.7	14	37.6	77.3	65.5	33	79.8	3.9	20.1	117.5	6.7	130.2	-2.5	-4.6	-5.4	47.8	128.9	54.1	32.1	60.2
90	25	m	77.9	78.6	-0.6	-6.9	4.1	20.7	-6.8	33.5	56.3	31	4.3	108.9	13.2	0.2	83.2	136.4	3.1	1.7	24.8	33.9	21.6	29.1	115.2	68.4	93.5	0.9	46.8	50.1	22.8	31.1	78.8	71.3	33	77.6	-0.8	19.3	121.7	10.1	121.7	-2.5	-2.7	1	55.8	117	42.7	30.4	62.8
91	31	m	77.8	82	-4.2	-11	0.6	19.9	-10.8	29.1	58.7	30	3.5	107.9	14.1	1	82.1	140.1	-4.4	7.6	31.1	43.1	23.7	32.8	126.8	70.4	91.5	-7.4	55.3	51.6	17.2	26.5	89.3	81.3	35.6	87.1	4.3	20.7	117	8	123.2	-1.5	5.5	6.7	60.3	112.3	41.9	40.2	69.3
102	26	f	75	78.1	-3.1	-5.6	2.6	16.5	-9.9	29.3	53.8	34.2	6.3	109.1	13.6	1.1	89.2	135.4	1	0	23.9	34.6	22.2	28.3	109.9	71.6	92.4	-3.1	49.8	50.1	15.6	27.4	78.7	70.2	32.2	82.4	1.9	20.4	121.9	2.8	128.7	-1.5	2.7	5.5	51.2	116.1	42.5	32.6	67.3
104	25	f	82.2	83.3	-1.1	-4.1	0.9	17	-3.4	30.2	53.2	34.5	7.6	116.7	21.1	4.2	90.9	125.5	1.9	1	27.7	37.4	25.9	27.6	113.3	72.8	96.9	-1.1	48.7	53.4	11.1	28.1	82.5	69.7	32.2	83	4.6	23.4	129.9	-2.1	126.1	-1.6	-0.8	0	50.4	117.6	43.8	33.2	62.9
106	26	f	82.3	81.8	0.5	-3.6	2.1	27.9	-1.3	36.5	59.9	41.4	8.6	123.7	28.6	7.1	91.5	109.4	2.2	-0.3	26	40.8	22.1	29	114.2	66.8	91.4	1.9	45.7	49.8	14.7	33.7	76.3	64.7	34.6	79	6.1	30.4	132.3	6.2	123.5	0.3	-0.3	1.8	48.6	124.8	49	30.1	60.5
110	28	f	78.9	77.9	1	-4.9	0.7	32.8	1.3	42	63.6	42	11.1	120.9	35.1	9.9	96.7	101.9	2.6	-0.5	29.2	44	25.2	32.9	120.5	63.7	87.5	1.7	44.2	45.8	20.1	39.3	76.7	65.3	34.6	75.9	9.1	34.8	130.1	10.8	119.7	-7.1	-14.1	-15.3	49.9	125.8	55.7	32.8	62.5
111	26	f	78.7	78.3	0.5	-2.2	-2.8	20.8	4.1	37.3	54.2	46.3	9.6	125	35.2	8.9	99.3	98.1	1.5	-2.8	23.2	42.7	23.5	32.6	119.7	63.5	93.9	-0.7	47.5	46.6	15.8	34.3	76.1	69.9	28.2	85.6	9.6	31.5	141.4	-0.7	124.3	2.1	2.5	0.1	55.4	119.3	45.2	31.8	69.8
112	28	f	72.8	77.2	-4.4	-7.8	1	25.5	-11	37.5	61.2	29.4	5.5	102.3	19.9	2.2	86.5	135.1	-2.9	1.9	26.1	38.7	22	28.6	116.9	66.4	89.7	-6.5	41.5	46.1	17.6	34.4	77.6	68.5	34.3	75.4	4.8	26.5	114.2	5.6	130.4	-7.7	-5	-4.5	54.9	115.3	45.3	34.6	61
126	21	f	79.3	83.7	-4.5	-9.4	-2.2	34.5	-6.9	44.3	60.9	36.3	8	115.5	20.6	5.2	75.5	127.6	-3.6	3.6	28.5	44.2	26.1	31.1	122	63.6	92.4	-7.7	44.5	53	13.2	41.7	77.6	65.2	42.6	80.8	9	23	125.3	3.4	126.7	-3.3	2.1	0.3	52.7	135.3	53.2	29.9	60
127	17	m	82	87	-5	-14.6	1	27.7	-11.4	40.1	53.5	30.1	5.3	112.1	18.7	3.8	74.2	136.3	-6.3	-1.8	28.8	42.5	25.1	29	134	62.7	99.8	-6.7	50.1	54.9	13.8	37.6	84	81.9	48	90.6	7	25.1	124.4	1.4	123.5	5	18.3	21.7	59.4	134	46	34.5	68.9
128	18	m	83.2	85.8	-2.7	-7.8	1	27	-7	32.1	60.9	38.5	6.8	121.7	21.6	3.8	84.5	122.6	-0.6	-0.6	25.8	39.2	27.4	30.1	116.9	70	91.5	-3.6	48.8	54.9	11.3	29.3	81.8	70	37.9	80	5.2	25.9	126.8	6.1	121.5	-2.9	-0.1	0.9	52.2	118.6	47.2	29.6	61.3
131	20	m	84.6	90.3	-5.7	-20.7	0.3	36.5	-11.2	41.6	60.3	32.9	9.1	117.5	25.7	8.1	75.3	127	-8.7	-6.5	35.5	48.4	37	38	152.1	63.5	95.5	-6.4	54	61.2	13.1	38.4	96.6	86.2	60.2	94.2	11.7	31.2	122.5	8	113.9	3.2	18.7	21.3	61.3	137.6	56.4	39.6	72.3
135	31	f	81.5	84.9	-3.4	-2.7	2.2	19.1	-9.9	24.3	58.5	44	9.2	125.5	18.6	3	88.9	120.8	1.4	0.6	27	40.8	28.2	33.9	119.7	74.8	91.2	-4	50.9	53.6	3.9	21.8	89.5	75.6	38.1	81	4.3	25.1	130.6	-1.2	112.1	-5	-2.4	-0.4	52.4	113.8	46.5	37.3	68.5
136	22	f	78.9	80.4	-1.5	-8.9	-0.5	27.7	-2.6	36.3	63.1	21.3	3.6	100.2	20.1	3.2	85.3	140.1	-2	1.4	33	41.8	27.6	35.1	129.2	67.6	88.7	-2.3	43.3	52.8	18.6	33.4	87.4	77.5	37.7	83.8	4.4	21.2	108.7	10	125	8.5	17.4	18.6	55.8	115.3	52.3	36.9	65.4
138	26	f	76.9	82	-5.1	-7.4	1.9	24.9	-12.7	36.6	57.7	35.5	6.9	112.4	13.2	0.8	77.6	136.3	-1.1	0.7	27.6	40.8	25.3	31.2	122	66.2	94.6	-6.5	42.5	49.7	10.9	33.9	80.8	77.6	41.4	81.3	3.5	20.8	124.1	-0.8	130.8	-0.4	8.2	11.2	53.1	121	46.7	35.3	62.5
143	24	f	78.2	81.2	-3.1	-4.5	1.7	20.1	-9.1	26.4	59.7	24.9	2.7	103.1	19.6	1.9	95.8	138.5	-4	5.7	27.6	43.6	24.2	33.8	121.3	76.6	88.3	-4.4	46.1	56.2	10.4	22.7	92.9	74	31.9	83.7	3.7	25.7	109.3	4.2	119	3	10.1	12.9	56.9	107.8	42.8	38.5	71
146	30	f	76.9	82.8	-5.9	-5.8	2.5	18.4	-17.6	27.6	52.5	40.8	6.2	117.7	11.9	0.3	87.4	133.2	-1	1.7	21.3	34	19.6	26.4	98.7	74.9	93.5	-9.2	42.4	49.7	7.9	24.6	73.9	69.7	29.8	78.5	3.1	23.6	126.9	-1.2	130.3	2.6	12.4	16.3	45.5	112.9	37.4	28.2	63.7
147	21	m	85.9	90.9	-4.9	-14.2	0.5	25.4	-11	33	54.5	27.3	4.8	113.2	22.5	4.7	81.1	135.1	-7.6	3.1	32.7	44.8	26.9	31.8	129.2	68.8	98.8	-7.5	51.1	61.2	11.4	30.1	88.8	79.8	45	94.6	8.2	28.6	120.9	3.7	123.7	4.3	16.1	19.2	54.8	130.6	46.8	33.9	68.5
148	23	f	83.4	84.8	-1.4	-3.7	-0.7	22	-2.2	28.8	62.2	26.8	5.2	110.3	30.4	7.4	100.1	124.1	-4.3	3.2	29.5	45.8	27.5	33.3	123.9	75.2	91.2	-2.3	48.2	58.3	8.3	26.2	93.2	82.1	37	83.3	8.6	31.2	117	1.5	126.1	0.4	3.1	2.8	54.5	108	46.7	37	60.9
149	19	f	79.8	85.5	-5.7	-11	3.1	28.3	-15.4	36.5	57.3	34.7	8.3	114.5	11.2	0.1	73.6	139.8	0.2	-2.5	29.3	34.3	26.1	28.8	120.1	69.3	95.3	-6.5	42.6	56.8	11.5	33.5	83.2	68.9	44.5	77.8	1.8	20.9	122.7	3.3	119.5	-8.2	-3.9	-1.2	52.2	125.3	50.3	29.6	63
151	23	f	84.5	86.4	-1.8	-4.4	1.4	29.2	-5.6	34.2	61.6	31.5	6	116	11.9	1.9	73.8	138.4	1.6	-0.4	28.7	38.9	26.7	27.8	117.7	69.5	92.1	-2.3	45.5	52.4	7.6	31.1	81.9	70.2	37.8	79.1	2.5	15.6	121	2.6	121.3	-1.7	0.3	1.7	49.5	121.3	50.9	32.5	59
152	20	m	80.7	88	-7.3	-17.7	2.4	23.6	-19.2	33.8	53.5	29.2	6.4	109.9	13.9	1.8	73.6	144.2	-8.1	6	35.8	41.9	29.1	28.5	135.5	67.6	99.4	-11.2	56	61.9	13.6	31.5	91.6	82.4	50.1	96.3	6.8	25.8	120.2	3.4	123	3.5	20.1	24.7	62.1	128.5	-3.6	35.5	71.4
154	20	f	81.7	81.7	0	-3	0.8	31.3	-0.8	37.2	64.1	27.9	5.7	109.6	24.6	3.7	89.1	127.5	2	-0.3	30.1	39.9	27.3	32.3	117.3	68.9	87.9	0.5	45.9	48.2	12.5	33.1	80.8	65.2	34.5	78.5	3.4	25.4	115.4	6.7	120.8	0.3	0.5	1.4	49.1	118.7	51.3	34.7	60.6
157	22	m	81.3	83.5	-2.2	-1.2	2.5	17.4	-7.7	24	58.2	33.6	5.8	114.9	27.3	6.7	102	121.2	-4.3	3.9	26.4	45.4	25.1	34.2	123.1	78.1	91.3	-2.4	48.9	56.9	4.8	20.9	96.2	74	34.3	89.1	7.4	32.9	121.5	-1.8	119	-5.4	-4.9	-3	57.1	114.6	42.4	42.9	69.8
159	24	f	80.3	81.7	-1.4	-2	-0.1	24.7	-2.7	33.1	58.2	42.1	10.8	122.5	27.7	6.5	95.3	111.6	2.5	0.7	28.4	40.9	23.6	29.7	111.4	67.9	90.1	-2	47.3	47.7	9.3	30.2	75.6	71.2	31.6	80	7.4	29	130.9	0.9	123.5	-5.5	-7.1	-8.2	45.7	116.7	48.9	30.2	65.3
164	17	f	80.4	80.5	-0.1	-6	0.8	30.6	-1.1	36.7	62.8	33.5	7.8	113.8	34.3	6	100.4	112.4	1.6	0.6	30.4	40.5	24.1	31.6	120.7	66.5	87	0.2	47.7	48.1	18.3	33.8	80.2	74.3	31.9	84.7	5.8	35.3	120	12.2	124.5	-4.4	-7	-7.2	52.8	118.6	47.6	34.9	66.5
166	17	m	80.4	83.3	-2.9	-6.1	3	30.7	-9.2	41.8	56.4	29.9	6.9	110.3	22.6	3.8	80.2	130.4	-1.5	-0.6	33.4	46.1	29.9	33.6	137.9	63.3	95.7	-3.2	53.9	56.5	10.1	37.3	87.2	77.5	44.2	95.3	4.7	29	121.4	-1	123	2.2	9.3	13.6	58.5	132.8	48.6	35.4	74
167	26	m	83	84.6	-1.6	-5.9	2.1	26.8	-5.6	33.8	57.7	29	6.9	112	17	2.1	79.5	135.6	2.6	1.1	28.8	36.9	25.3	29.3	115.2	64.8	92.8	-1.1	50.1	47.9	11.7	31.3	74.6	78.4	36.9	92.8	2.1	21.1	119	4.6	124.6	0.1	2.8	5.3	50	121.2	45.5	29.5	64.8
168	18	f	82.1	83.5	-1.4	-7.8	-1.3	32.2	-1.5	39.5	61.6	33.2	7.5	115.3	22.1	5.7	78.7	126.2	-0.1	-0.3	27	38.8	24.2	29.3	115.9	61.4	90.1	-2.5	44.7	42.7	14.8	37.2	71.2	70.8	34.8	80.5	7.1	22.2	122.5	7.5	125	-2.6	-2	-3.6	51.1	131.9	51.1	32.5	61
169	18	m	79.6	81.8	-2.1	-4.6	2.6	25.9	-8.2	34.5	56.6	19.4	1.1	99.1	16.1	1.2	81.5	146.6	-3.2	4.2	25.9	37.6	22.6	26.9	110.2	64.8	91.8	-2.1	44.3	40.8	12.2	31.9	71.4	72.1	32.3	80.4	1.8	22.1	107.7	3.6	118.3	1.1	5.3	8.4	50.3	119.2	42.6	32.5	65.3
170	28	m	79.7	88	-8.3	-10.9	2.1	15	-21.5	25.3	50.7	33.7	6.8	113.3	12.1	1.9	80.7	142.6	-7.4	10.6	27.7	44.1	26.8	30.7	117	74.2	99.5	-13.6	48.2	56.6	5.2	22.7	86.8	80.6	41.1	84.8	7.9	25.2	123.7	-5.1	122.7	3.3	18.9	23.4	55	115.4	38.1	34	68
171	20	m	80.2	84.3	-4.1	-6.2	-0.8	25.9	-7.9	28.3	62.6	32	6.8	112.2	32.3	7.4	103.4	119.8	-6.2	3	25	42.9	23.5	33.9	114.1	74.7	86.3	-6.9	44.1	52.9	8.9	26	85.2	70.1	32.3	83.4	10.4	36	114.6	6.5	123.6	-4.3	-0.2	-1.1	51.4	118.7	45.2	37	66
177	31	f	78.3	82.9	-4.6	-5.4	2	14.1	-14.3	26.1	49.4	31.6	4.4	109.8	12.5	-0.2	86.4	140.6	-1.9	2.2	23.7	35.2	23	26.9	109.9	73.4	96	-7.9	46.9	53.8	8	23.7	80.6	76.3	29.2	90	2.4	22.1	121.8	-4	129.8	-5.4	-0.6	1.3	53.6	116.7	35.7	32.4	72.3
[truncated: 14 more columns]
