# Supplementary material for: Classification and characterization of class III malocclusion in Chinese individuals
Source: Head Face Med. 2016 Nov 7;12:31. doi: 10.1186/s13005-016-0127-8 (PMC5100215; doi:10.1186/s13005-016-0127-8)
Supplement: Additional file 2: — Principal Component 1 and Principal Component 2. Principal Component 1 displays the variables of each principal component and Principal Component 2 shows the variance explained by each principal component. (XLS 39 kb) [file 13005_2016_127_MOESM2_ESM.xls]

## Sheet: Principle Component 1
	PC1	PC2	PC3	PC4	PC5	PC6
N-Me(Anterior Facial Height)(mm)	0.904	0.377	0.056	0.028	-0.055	0.046
Posterior Facial Height (Co-Go)(mm)	0.893	-0.331	0.045	0.025	0.061	-0.025
N to ans through TVL（Upper Face Ht (N-ANS) (mm)）	0.815	0.067	-0.06	0.052	-0.133	-0.097
Condylion to point A (Co-A)（Midface Length） (mm)	0.813	-0.09	-0.063	0.185	0.041	-0.046
L6-MP(mm)（LPDH）	0.811	0.027	0.333	-0.09	-0.05	0.123
LI-MP(mm)（LADH）	0.809	0.134	0.402	-0.066	0.034	-0.097
Lower lip length (LLS - Me')	0.79	0.376	-0.024	0.183	0.056	-0.031
U6-PP(mm)（UPDH）	0.784	0.222	0.027	-0.025	0.128	0.149
Anterior Craneal Base Length(SN)	0.769	-0.086	-0.045	-0.106	0.064	-0.118
Ramus Height(Ar-Go) (mm)	0.768	-0.253	0.036	0.186	0.19	-0.113
Posterior Craneal Base Length(S-Ar)	0.764	-0.288	-0.031	-0.212	-0.112	0.017
Condylion to Gnathion(Co-Gn)（Mn Unit Length ） (mm）（第一个）	0.751	-0.169	-0.205	0.205	0.023	-0.14
Mandibular Body Length【Mn Unit Length (Co-Gn) (mm)】	0.746	-0.168	-0.208	0.202	0.01	-0.149
Difference Maxillary-Mandibular	0.741	0.413	-0.09	0.194	0.15	-0.27
UI-PP(mm)（UADH）	0.689	0.475	0.075	-0.09	-0.215	0.083
Upper lip length (Sn - ULI)	0.652	0.349	0.184	-0.09	-0.146	0.346
Maxilla Length	0.621	-0.055	-0.003	0.209	0.012	0.024
GoGn to S-N(º)	-0.068	0.925	0.07	-0.083	-0.177	0.158
MP-SN	-0.061	0.919	0.083	-0.082	-0.185	0.159
Facial Taper	-0.118	-0.917	-0.103	-0.257	-0.037	0.046
Gonial Angle(Ar-Go-Me)(º)	0.008	0.89	0.1	0.099	0.092	-0.082
S-Go/N-Me(Post.Fac.H / Ant.Fac.H)(%)	0.123	-0.888	-0.01	0.016	0.16	-0.104
FH-MP(Angle)（FMA）	0.083	0.871	0.215	-0.249	-0.104	0.151
LI-MP(IMPA) (º)	-0.113	-0.674	0.614	-0.152	0.019	0.224
ANS:Me % N:Me【Nasal Ht (N-ANS/N-Me) (%)】	-0.241	-0.584	-0.269	0.101	-0.119	-0.298
Occl. To S-N (º)	-0.172	0.567	0.094	-0.044	-0.561	0.171
Inferior Facial Heigh(mm)	0.122	0.549	0.261	-0.263	0.041	0.36
LI-NB(Angle)	-0.048	0.006	0.928	0.033	0.043	0.243
LI-NB(mm)	0.153	0.192	0.899	0.008	0.103	0.149
LI : (APog)(mm)（L1 Protrusion）	0.203	0.119	0.852	0.056	0.173	-0.339
LI ^ Apog(º)（L1 Protrusion）	0.005	-0.255	0.817	0.004	0.18	-0.11
FMIA	0.031	-0.035	-0.817	0.369	0.064	-0.359
UI-LI(Interincisal Angle) (º)	0.086	0.024	-0.731	0.132	-0.527	-0.282
LL:En-Pog（Lower Lip to E-Plane）(mm)	0.033	0.337	0.706	0.02	-0.002	0.037
UL:En-Pog（Upper Lip to E-Plane）(mm)	-0.101	0.291	0.657	-0.062	0.029	0.243
Pog-NB(mm)（Pg - NB）	0.132	-0.251	-0.552	-0.111	0.12	0
Saddle/Sella Angle(SN-Ar) (º)	-0.288	-0.089	-0.324	-0.104	-0.158	-0.023
Na _|_ to A point	-0.062	0.068	0.102	0.871	0.093	0.158
Pg.-Na Perpendicular	0.101	-0.094	-0.225	0.812	0.217	-0.337
APDI(NP-FH)（Facial Angle）	0.005	-0.139	-0.231	0.811	0.232	-0.331
N to B through Horizontal Plane	0.149	-0.002	-0.116	0.778	-0.185	-0.105
N to A through Horizontal Plane	0.055	0.063	0.006	0.774	-0.272	0.253
N to Pog through Horizontal Plane	0.17	-0.045	-0.227	0.748	-0.168	-0.105
Y axis(N-S-Gn) (º)	0.183	0.396	0.277	-0.601	-0.215	0.339
SNA	0.187	-0.071	0.332	0.595	0.256	0.148
SNB	0.216	-0.191	0.143	0.572	0.36	-0.349
Upper lip anterior (ULA - TVL)	0.299	0.191	0.292	0.466	-0.015	-0.186
Lower lip anterior (LLA - TVL)	0	0.067	0.182	0.411	-0.051	-0.135
UI-SN (º)	0.038	-0.143	0.22	0.085	0.906	-0.019
UI ^ PoOr (º)（U1 - FH）	-0.093	-0.081	0.111	0.25	0.882	-0.009
UI-NA (Angle)	-0.058	-0.119	0.063	-0.231	0.869	-0.102
UI-NA(mm)	0.239	0.187	0.211	-0.274	0.75	-0.03
OP ^ PoOr(º)（Occ Plane to FH）	0.011	0.443	0.262	-0.292	-0.449	0.154
APDI(NP-AB)（Facial Plane to AB）	-0.003	0.234	0.14	-0.094	-0.18	0.879
ANB	-0.081	0.22	0.288	-0.047	-0.219	0.859
Overjet(mm)	-0.15	0.171	-0.32	-0.278	0.342	0.73
Ao-Bo(Wits)	-0.253	-0.386	-0.021	-0.369	0.154	0.633
NA-PoA【Convexity (NA-APg) (º)】	-0.17	0.334	0.429	-0.026	-0.214	0.588
Overbite(mm)	0.039	-0.407	-0.103	-0.144	-0.285	-0.464
Facial angle (G' - Sn - Pog')	0.001	0.169	0.263	-0.279	-0.38	0.415
Articular Angle(S-Ar-Go) (º)	0.158	-0.191	0.219	-0.1	-0.147	0.297

## Sheet: Principle Component 2
Principle component	Eigenvalue	Proportion (%)	Cumulative (%)
1	12.557	20.586	20.586
2	11.797	19.34	39.926
3	7.423	12.168	52.094
4	6.117	10.028	62.122
5	4.024	6.596	68.718
6	3.009	4.932	73.65
7	2.359	3.867	77.517
8	1.857	3.044	80.561
9	1.76	2.886	83.447
10	1.128	1.849	85.296
11	1.039	1.704	86.999
12	0.963	1.578	88.578
13	0.945	1.55	90.128
14	0.761	1.247	91.375
15	0.713	1.169	92.544
16	0.545	0.893	93.437
17	0.527	0.863	94.3
18	0.487	0.798	95.098
19	0.427	0.699	95.797
20	0.364	0.596	96.393
21	0.338	0.555	96.948
22	0.274	0.449	97.397
23	0.267	0.437	97.835
24	0.227	0.373	98.207
25	0.202	0.331	98.539
26	0.154	0.252	98.791
27	0.125	0.205	98.996
28	0.104	0.17	99.166
29	0.084	0.138	99.305
30	0.068	0.112	99.417
31	0.061	0.1	99.516
32	0.055	0.091	99.607
33	0.049	0.08	99.687
34	0.037	0.061	99.748
35	0.034	0.056	99.804
36	0.028	0.047	99.851
37	0.022	0.035	99.886
38	0.016	0.025	99.912
39	0.012	0.02	99.931
40	0.008	0.013	99.945
41	0.008	0.012	99.957
42	0.006	0.01	99.967
43	0.005	0.008	99.975
44	0.003	0.006	99.981
45	0.003	0.005	99.986
46	0.002	0.003	99.989
47	0.001	0.002	99.991
48	0.001	0.002	99.993
49	0.001	0.001	99.994
50	0.001	0.001	99.996
51	0.001	0.001	99.997
52	0.001	0.001	99.998
53	0	0.001	99.998
54	0	0	99.999
55	0	0	99.999
56	0	0	100
57	8.858e-05	0	100
58	5.671e-05	9.296e-05	100
59	2.958e-05	4.85e-05	100
60	1.187e-05	1.945e-05	100
61	8.06e-06	1.321e-05	100
