# Supplementary material for: Classification and characterization of class III malocclusion in Chinese individuals
Source: Head Face Med. 2016 Nov 7;12:31. doi: 10.1186/s13005-016-0127-8 (PMC5100215; doi:10.1186/s13005-016-0127-8)
Supplement: Additional file 3: — Results of Cluster Analysis. This file shows the original results of the cluster analysis. (XLSX 55 kb) [file 13005_2016_127_MOESM3_ESM.xlsx]

## Sheet: Result of Cluster Analysis
Original Number	Age	Gender	FAC1	FAC2	FAC3	FAC4	FAC5	FAC6	Cluster	Distance from each subject to the center of the cluster
64c1	16	m	1.61401	-0.355238	1.18373	-1.39434	1.31665	0.105884	1	2.10456
C05	22	f	0.20463	0.730829	0.176361	0.226425	1.39197	0.0124976	1	1.12219
C16	24	m	1.11418	-0.257525	0.93542	-0.29033	0.117267	0.794707	1	1.56888
C17	16	f	-0.725996	0.243288	1.88881	-0.164179	2.23875	-0.578094	1	2.59102
C35	21	m	0.39874	-0.183344	0.154613	-1.00114	0.125438	0.260057	1	1.02163
C38	16	m	1.50546	1.40376	0.166881	0.459504	0.380709	1.01545	1	2.04853
C39	18	f	0.364374	-0.335762	1.41319	0.802352	2.12679	0.905694	1	2.58243
C46	25	m	0.567344	0.904827	1.21006	-0.107864	2.35375	1.17026	1	2.32579
C51	20	f	-1.40593	0.600687	1.04736	-0.614127	0.863996	0.471409	1	1.91816
C64	19	m	0.176016	2.20337	2.18188	0.0620735	0.655897	-0.866367	1	2.72695
C69	18	f	-0.483496	1.13698	-0.716925	-2.19689	0.901397	0.192555	1	2.23643
t42b1	21	m	2.01938	1.15077	-0.685405	-1.29383	0.927907	-0.905405	1	2.44736
A1	25	m	0.377484	0.448818	-1.68142	-1.79745	1.09024	0.119533	1	2.43685
C72	19	f	2.83466	0.784127	-0.568701	1.08251	0.950245	-1.61819	1	3.57851
C73	20	f	1.12316	0.799651	-0.988123	-0.660879	1.44636	-1.62167	1	2.45716
C74	26	f	0.487369	0.541696	1.27063	0.810602	0.702156	0.45344	1	1.69068
C76	23	m	1.95258	1.76903	-0.37224	0.0974282	-0.335381	-0.776437	1	2.60073
C84	24	f	-1.18876	1.12513	0.595441	-1.02136	1.35458	-1.90751	1	2.7044
C89	25	m	1.70211	-0.385184	-1.25062	-1.5031	0.25579	0.950668	1	2.67922
C96	22	m	2.01477	-1.31377	1.77881	-0.336969	0.4583	-0.246167	1	2.91667
C98	17	f	-1.15649	1.75296	-0.414017	-0.680773	0.283202	-2.20764	1	3.08052
C104	25	f	-0.061352	0.243729	0.678239	-1.37351	0.625079	-0.200694	1	1.05101
c115	25	m	1.18113	-0.00801087	0.179977	-0.281728	-0.0770004	0.144038	1	1.27251
A49	18	f	1.01418	-0.436388	-2.39525	-1.21651	1.01701	1.7301	1	3.51279
5	20	m	1.78621	-0.112128	0.819312	-0.319607	0.553675	0.370097	1	1.72183
7	20	m	-1.3598	0.358594	1.97695	-0.915494	0.00215802	0.659841	1	2.52334
9	16	f	-0.465658	1.39396	-0.290604	-2.9054	-0.0402585	-0.449033	1	2.84328
13	20	m	0.358342	-0.083211	-0.364978	-0.265159	0.90039	-1.67055	1	2.0012
40	20	m	-0.194646	1.0957	1.42688	-0.78053	-0.100168	-0.586593	1	1.65754
44	20	m	1.49415	0.689359	0.0735556	-0.0946784	-0.374502	0.5486	1	1.70855
57	25	m	0.519822	-1.11083	0.966632	0.272274	0.65084	1.09337	1	2.1958
63	18	m	0.443295	2.35887	1.79991	-0.597149	-0.677592	0.412209	1	2.70567
66	18	f	-1.50906	1.29583	0.585825	-1.334	-0.057226	0.0312093	1	2.24838
68	30	f	-0.166817	1.56278	-0.807107	-0.933784	0.143817	0.617961	1	1.82373
74	16	f	-0.95918	2.32219	1.23106	-0.188298	-0.754234	0.228236	1	2.76689
86	20	m	-0.489817	0.725326	-0.411177	-0.795918	-0.00995573	0.976481	1	1.59654
106	26	f	-0.952654	0.201002	0.632255	-0.0809733	1.27487	1.24487	1	1.95506
110	28	f	-0.537841	0.695641	1.83355	-1.4782	1.0651	0.876651	1	2.17794
111	26	f	-0.615633	-0.343411	1.66955	0.50022	1.47029	1.34813	1	2.61228
126	21	f	-0.433503	1.54949	0.235895	-0.420694	0.574132	-1.66594	1	2.14422
128	18	m	-0.325716	-0.129976	0.0910209	-0.285963	0.804633	0.138549	1	0.99523
131	20	m	2.34417	1.85556	0.904977	1.04933	0.563582	-1.74046	1	3.46039
135	31	f	0.684194	-1.19505	-0.435345	-0.742898	1.72388	0.69814	1	2.31952
138	26	f	-0.00244402	0.282031	-1.48307	-0.17744	0.436519	-0.58448	1	2.01249
149	19	f	-0.221614	0.723929	-1.66131	-0.605785	0.981102	-0.579749	1	2.20829
159	24	f	-0.592293	-0.362877	0.696146	-0.824225	1.49277	0.803215	1	1.76959
164	17	f	-0.0228626	-0.304994	1.14575	-1.14368	-0.263785	0.775735	1	1.76209
168	18	f	-0.81856	0.984927	0.055114	-0.383543	0.256075	-0.0907271	1	1.31727
75c1	17	m	0.268905	-2.17919	-0.225602	-1.3167	-0.935546	-2.32997	2	2.59296
C08	25	f	0.486388	-0.294279	0.316263	-0.606236	-0.80178	0.705825	2	1.35187
C12	26	m	0.408315	-1.28546	-0.0202974	-1.54711	0.116879	-1.97688	2	2.25333
C32	22	f	-1.08049	-0.00556031	1.96116	0.61432	-0.849737	-0.127344	2	2.54889
C33	19	f	-0.892099	0.748645	-0.104723	-0.756117	-2.02169	-0.468785	2	2.06246
C37	24	f	-0.324932	-0.939716	-1.112	0.344099	-0.711312	-1.43117	2	1.76207
C47	18	f	0.572805	-0.678865	1.30865	0.00804852	-1.11174	-0.46083	2	1.46252
C59	33	m	-0.392188	-3.03507	0.180251	1.03203	-0.330746	-0.464413	2	2.87486
C60	22	m	0.459687	0.0184874	-1.32996	-1.54531	-1.18617	0.852608	2	2.37251
C63	21	f	0.143363	-0.111332	-0.966249	-0.232223	-1.29185	-0.191352	2	1.27656
C66	24	f	0.578262	-1.81904	-0.00544716	0.235462	-0.146967	0.0424242	2	1.70024
C70	30	f	0.0481828	-0.578885	1.16122	0.0382312	-0.202929	-0.869028	2	1.44281
23(C15)	16	f	-0.905294	0.494856	-0.304308	-1.16491	-1.68371	0.22406	2	1.99448
5	34	f	-1.00943	0.0736053	-0.323603	-0.708037	-1.86567	-0.0957677	2	1.71039
7	17	m	1.09039	0.228494	1.24806	0.782985	-1.42326	-1.0786	2	2.34841
16	29	m	0.551959	-0.250002	1.60269	0.172203	-1.45752	-0.56761	2	1.8903
17	30	m	-0.0188008	-0.168082	1.06981	-0.445755	-0.801245	-0.427807	2	1.13692
18	20	m	0.85134	0.559045	-1.45333	-0.717884	-0.615418	-0.401083	2	2.14169
C80	34	f	0.505919	-1.01693	2.16407	-0.112863	-0.69127	0.617495	2	2.47845
C86	18	f	-1.00032	0.0821781	-0.923989	-1.12915	-0.836915	0.582176	2	2.03057
C95	28	m	1.42292	-1.01875	1.16023	-0.442418	-0.447158	-0.775182	2	1.90143
C107	30	f	0.328017	-1.87901	0.0676753	-1.18438	0.996213	-0.350697	2	2.38294
1	23	f	-0.962894	-0.474528	-0.367128	-1.27448	-0.51759	-0.19214	2	1.44643
10	23	m	-0.360194	-0.680187	-0.0361592	-0.646214	-0.27213	-0.383535	2	0.756566
28	24	f	-0.0247805	0.0266391	-0.133406	-0.967861	-0.736755	0.420747	2	1.26431
29	26	m	0.214939	-0.589792	0.661232	-0.582976	-0.129737	0.538139	2	1.41591
30	30	m	0.0136867	-0.387503	0.185957	0.574805	-2.79008	-0.99542	2	2.24501
54	21	f	-0.718218	-0.159256	-0.0294033	-0.633351	-0.971805	-0.681448	2	0.948183
91	31	m	0.841857	-0.876071	-0.339322	-0.451561	-1.5585	-1.24913	2	1.39797
112	28	f	-0.741347	-0.191578	-0.342108	-1.62567	-1.22445	-1.17345	2	1.73448
136	22	f	0.721314	-0.116088	-0.122469	0.12001	-2.2557	0.466979	2	1.97047
143	24	f	0.650424	-2.04336	-0.189092	-0.822726	-1.98461	-0.024897	2	1.98617
152	20	m	1.333	0.0929694	-0.890351	1.39293	-0.780432	-2.97611	2	3.57894
157	22	m	0.857317	-2.18525	0.814677	-0.87148	-0.079886	0.192125	2	2.20911
148	23	f	0.781314	-1.56802	1.1244	-0.078497	-0.861894	0.475535	2	1.88901
169	18	m	-0.701458	-0.47647	-1.12548	-0.121889	-1.86362	0.0974219	2	1.82046
170	28	m	0.381595	-1.18517	-0.708347	0.778387	-0.115421	-2.75282	2	2.87347
171	20	m	-0.10668	-1.24414	2.10414	-1.30986	-0.812581	-1.27347	2	2.45365
C01	28	f	-0.224557	-0.926591	-0.380602	2.74641	0.254661	1.08134	3	2.30895
C04	25	f	0.556465	-0.179079	-1.03706	1.61895	-0.304201	1.35172	3	1.54268
C06	21	m	-0.0875842	1.44665	0.458416	2.15977	-0.872731	0.060731	3	2.04719
C07	26	f	-0.204853	0.423523	0.755696	1.60417	0.282736	-0.256475	3	1.53922
C14	25	f	-0.907566	-1.396	1.20256	1.45996	-0.676532	0.713274	3	2.47807
C22	17	m	1.27232	-0.615793	0.275255	-0.0523334	-0.236841	1.29906	3	2.07276
C27	21	m	2.20029	0.641151	0.26735	1.48974	0.187103	0.123852	3	2.45744
C29	17	f	0.569727	-0.177477	-0.816332	0.683431	0.685329	1.09164	3	1.4307
C31	34	f	-0.48791	-0.971857	2.07597	2.06758	0.310961	-0.139842	3	3.01919
C42	16	f	-0.379153	1.69022	-0.869857	0.947576	-2.00022	0.41103	3	2.41983
9(C21）	27	f	-1.11089	1.54636	-1.65539	0.382319	-0.70825	-0.0521966	3	2.37869
11	18	m	1.15499	-0.429852	-1.63084	1.36687	0.0244678	0.347477	3	1.9962
15	26	f	0.170933	1.56724	-0.880052	1.61614	1.14064	-0.0325167	3	2.18673
C75	24	f	0.408591	-0.0656638	-0.553495	0.614013	-0.817304	0.178472	3	0.957516
32b1	19	f	0.846138	0.334723	-1.48468	0.435944	-0.859545	1.64968	3	2.07132
43a1	35	f	-0.922611	0.867014	-1.29336	0.514301	0.807453	0.767172	3	1.87853
C100	22	f	-0.826769	1.26274	-0.902	1.60095	-0.362745	-0.56395	3	1.9247
C108	18	f	-0.610865	-0.416297	-0.587201	0.295062	0.652271	0.492241	3	1.40434
C109	16	f	0.0637691	-1.53514	-0.139539	0.843956	-0.334691	1.4231	3	2.01165
C111	22	f	-0.562372	1.57028	-0.745538	1.10283	0.957709	0.989189	3	1.99062
3	22	m	-0.194477	0.219074	0.0540873	1.88674	-0.693528	-0.35292	3	1.41951
8	25	m	0.503071	-0.17088	-0.474695	2.02009	0.65388	-0.367481	3	1.78193
11	25	m	0.259404	-0.0166391	-0.512672	0.020336	-0.291283	0.81677	3	1.05757
12	22	f	-1.14546	-0.530968	0.189883	-0.0525905	-0.979627	1.2931	3	2.05366
17	17	f	-1.24369	-0.0168883	0.241731	1.32672	-0.862195	0.0177109	3	1.61565
19	19	f	-0.0196223	1.21674	0.340719	-0.290891	-1.14873	0.298686	3	1.92556
22	16	f	-1.94542	-0.171662	1.12993	1.49378	-0.409143	0.34718	3	2.48474
24	18	m	-0.110798	0.611385	-1.11479	0.677858	0.331826	-0.411545	3	1.41928
36	22	f	0.677761	-0.266986	0.163834	0.115322	0.143383	1.80292	3	1.85235
42	21	m	2.04112	-1.18416	-0.300179	0.960906	0.958519	0.917833	3	2.79857
46	23	f	-0.481976	-0.108966	0.351015	0.00868871	0.0862822	1.49624	3	1.62067
56	20	f	-0.749918	0.65155	0.0706143	0.356005	0.0874162	0.763924	3	1.13243
60	21	f	0.0659342	1.13481	-0.871082	0.413803	-0.557881	0.677937	3	1.26845
65	18	f	0.206271	-0.0130268	-1.32498	0.750943	0.0260086	-0.404671	3	1.4499
75	18	m	0.494728	0.609916	-0.270162	-0.112937	-1.61222	1.64136	3	2.19005
77	18	f	-0.268972	0.784631	0.516507	-0.520582	-0.760201	1.96277	3	2.35129
78	24	f	-1.06388	0.188172	0.0434907	-0.014031	-0.792276	1.33731	3	1.76084
85	26	f	-0.95429	0.575409	-0.202734	1.63795	-1.38411	0.713645	3	1.71892
90	25	m	-0.686316	-0.489964	-1.63568	-0.163395	-0.492903	0.949779	3	2.07067
104	25	f	-0.451657	-0.841771	-0.45413	0.570336	0.837152	1.1445	3	1.73303
127	17	m	0.648292	1.12459	-0.395258	1.86852	0.00562199	-1.38357	3	2.39052
147	21	m	0.925115	0.285414	0.295564	1.62132	-0.304657	-1.5121	3	2.38988
151	23	f	-0.244946	0.333545	-1.13789	-0.066554	0.542823	0.862952	3	1.57515
154	20	f	-0.20328	-0.0430835	0.0779294	-0.557996	-0.457168	1.39714	3	1.81139
166	17	m	1.27966	0.844105	-0.278227	0.781988	0.292584	-0.0162521	3	1.61306
167	26	m	-0.0573728	0.147482	-1.14851	0.320812	0.208526	0.78828	3	1.18473
146	30	f	-1.4946	-1.14104	-1.03321	0.0823404	0.611394	-1.02534	4	0.861488
C02	20	f	-1.93841	-0.587337	0.658513	0.579407	1.31741	-1.51636	4	1.82393
C03	26	m	-3.70411	-0.500144	0.0764762	2.60884	1.11575	-1.24633	4	3.49321
C54	25	m	-0.529385	-1.79201	-1.13624	0.675898	1.87467	0.0125644	4	1.61059
C61	26	f	-1.61696	-0.396056	-0.0547869	-0.114879	0.828297	-0.719541	4	1.02449
21	27	f	-1.53473	-1.25249	-0.412589	0.403022	0.714756	1.13598	4	1.78178
22	30	m	0.0878937	-1.53255	-1.60999	0.07543	2.9108	-0.308199	4	2.55725
14	27	f	-1.19652	-0.420716	0.136625	-0.00909546	0.18836	-1.88611	4	1.93956
C103	23	f	-1.86901	-0.885511	-1.546	-0.758445	0.904567	0.0591424	4	1.59437
53	17	f	-1.24384	-0.5205	-0.095292	-0.608435	1.4736	-2.06463	4	1.94513
102	26	f	-0.634246	-0.921321	-1.3223	-0.359194	-0.0959278	0.207996	4	1.8495
177	31	f	-0.387867	-1.46278	-1.63204	-0.0778625	0.0654623	-0.716142	4	1.84811
